# Supplementary material for: Immunogenicity of an Inactivated COVID-19 Vaccine in People Living with HIV in Guangxi, China: A Prospective Cohort Study
Source: Viruses. 2024 Sep 18;16(9):1481. doi: 10.3390/v16091481 (PMC11437430; doi:10.3390/v16091481)
Supplement: Supplementary file 1 [file viruses-16-01481-s001.zip]

Archive with 1 entries (1 files):
- viruses-3069415-supplementary.pdf
